# Supplementary material for: Epidermal Growth Factor Receptor Emerges as a Viable Target for Reducing Tumorigenicity of MDCK Cells
Source: Genes (Basel). 2024 Sep 14;15(9):1208. doi: 10.3390/genes15091208 (PMC11431121; doi:10.3390/genes15091208)
Supplement: Supplementary file 1 [file genes-15-01208-s001.zip]

Archive with 1 entries (1 files):
- genes-3189650-supplementary.pdf
